# Supplementary material for: Evaluating the CRP Interactome: Insights into Possible Novel Roles in Cellular Signaling and Tumorigenicity
Source: Curr Issues Mol Biol. 2025 Nov 28;47(12):1003. doi: 10.3390/cimb47121003 (PMC12732217; doi:10.3390/cimb47121003)
Supplement: Supplementary file 1 [file cimb-47-01003-s001.zip]

Archive with 1 entries (1 files):
- cimb-3979309-supplementary.pdf
